# Supplementary material for: Modifiable lifestyle factors and severe COVID-19 risk: a Mendelian randomisation study
Source: BMC Med Genomics. 2021 Feb 3;14:38. doi: 10.1186/s12920-021-00887-1 (PMC7856619; doi:10.1186/s12920-021-00887-1)
Supplement: Supplementary file 1 — Additional file 1: Supplementary Tables 1–4. Summary statistics for genetic instrumental variables of the four lifestyle factors. [file 12920_2021_887_MOESM1_ESM.xlsx]

## Sheet: Supplementary Table 1
Supplementary Table 1. Summary statistics for genetic instrumental variables of body mass index
Genetic variants	Effect allele	Other allele	Exposure		Severe respiratory COVID-19		COVID-19 hospitalization
			Beta	SE	Beta	SE	Beta	SE
rs1000096	T	C	-0.0144	0.0018	-0.041	0.0558	-0.0202	0.03
rs1000940	A	G	-0.0154	0.0018	-0.0357	0.0347	-0.0306	0.0247
rs1003081	T	C	0.0121	0.0016	0.063	0.0502	0.0613	0.0283
rs1006353	A	G	0.0126	0.0019	0.0203	0.0365	0.0126	0.0263
rs10066835	T	C	0.0428	0.0074	-0.0257	0.1188	-0.0479	0.0821
rs10083803	T	C	-0.0127	0.0019	0.0594	0.0369	0.0147	0.0268
rs10110727	A	G	0.0135	0.002	-0.0228	0.0568	0.0112	0.0318
rs10118701	A	G	-0.0163	0.0018	-0.031	0.0339	-0.0146	0.0251
rs10132280	A	C	-0.0223	0.0018	-0.0012	0.0537	0.0216	0.03
rs10146527	T	C	0.0137	0.0017	-0.0738	0.0341	-0.0445	0.0242
rs10182181	A	G	-0.0325	0.0016	0.0556	0.0317	0.0334	0.0234
rs1020548	A	G	-0.0132	0.0023	-0.018	0.0696	-0.0377	0.0381
rs10211055	T	C	-0.0157	0.0018	0.0545	0.0536	0.0117	0.0293
rs10269783	A	G	0.0133	0.0017	-0.0771	0.0527	0.0282	0.0288
rs1035010	T	C	0.0139	0.002	0.0098	0.0363	0.0296	0.026
rs1037587	T	C	0.0106	0.0017	-0.0488	0.0333	-0.0418	0.0237
rs1038088	T	G	-0.0117	0.0016	-0.0033	0.0328	-0.0198	0.0238
rs10408013	T	C	0.0111	0.0018	0.0354	0.0355	0.0191	0.0271
rs10438964	T	C	-0.0127	0.0019	-0.1201	0.0565	-0.1095	0.0314
rs1045411	T	C	-0.0148	0.0019	0.0266	0.0602	0.0187	0.034
rs10456637	A	T	0.0134	0.0019	0.1269	0.063	0.0543	0.0348
rs10460960	A	G	0.0197	0.0025	0.0336	0.0749	0.0286	0.0426
rs1048932	A	C	-0.016	0.0017	-0.1081	0.0323	-0.0696	0.0237
rs10497807	C	G	-0.011	0.0016	-0.1104	0.0328	-0.0592	0.0237
rs10499276	T	C	0.0172	0.0025	-0.0213	0.0502	0.0337	0.0368
rs10511093	T	C	-0.0228	0.0034	0.0548	0.0604	0.0306	0.0431
rs1057452	A	G	0.0173	0.0024	0.0274	0.0458	-0.0325	0.0336
rs10733051	A	G	0.0097	0.0016	-0.0109	0.0553	-0.0299	0.0292
rs10744146	A	G	-0.0122	0.0017	0.0084	0.0502	0.0295	0.0283
rs10745785	T	C	-0.0111	0.0018	-0.0811	0.0342	-0.057	0.0252
rs10754210	A	G	-0.0123	0.0018	0.0637	0.0343	0.0309	0.025
rs1075901	T	C	-0.0121	0.0016	-0.1014	0.0523	-0.0399	0.0289
rs10772055	C	G	-0.0172	0.0024	0.0222	0.0448	0.007	0.0326
rs10773049	T	C	-0.0116	0.0017	0.0305	0.0504	-0.0035	0.0284
rs10779751	A	G	0.0139	0.0018	0.0007	0.06	0.0543	0.0317
rs10797115	T	C	0.0124	0.0017	-0.0393	0.0489	0.0121	0.0286
rs10818810	A	G	0.0126	0.0017	0.0267	0.0331	0.0174	0.024
rs10818938	A	G	0.0114	0.0017	0.0043	0.0333	0.0284	0.0237
rs10830452	A	G	-0.0111	0.0018	0.0084	0.0348	0.0124	0.0252
rs10832778	C	G	-0.0125	0.0017	-0.0116	0.0334	0.0026	0.0248
rs10838122	T	C	-0.0105	0.0017	-0.0374	0.0502	0.0265	0.0285
rs10840606	A	G	-0.0164	0.0024	-0.0922	0.0735	-0.0169	0.0403
rs10842240	C	G	0.0218	0.0027	0.1005	0.0473	0.0745	0.0335
rs10867256	T	C	-0.0118	0.0017	0.0188	0.053	0.0512	0.0284
rs10876418	T	C	-0.0123	0.0019	-0.0126	0.0578	0.0209	0.0341
rs10878946	T	C	-0.0141	0.0019	0.056	0.0561	0.0295	0.0311
rs10883553	A	C	0.0119	0.0018	0.0659	0.0554	-0.0157	0.03
rs10883759	A	G	-0.0122	0.0018	-0.0325	0.035	-0.0057	0.0251
rs10886017	A	C	0.0152	0.0019	0.0677	0.0548	0.0154	0.0321
rs10887578	C	G	0.0128	0.0017	0.0644	0.053	0.0425	0.0288
rs10915840	A	G	-0.0118	0.0019	-0.0651	0.0573	-0.0015	0.0317
rs10920678	A	G	0.0155	0.0016	-0.0272	0.0333	-0.0327	0.0237
rs10923724	T	C	-0.0118	0.0016	-0.0287	0.0491	-0.0372	0.0285
rs10929925	A	C	-0.0143	0.0016	-0.042	0.0322	-0.0374	0.0237
rs10930641	A	G	-0.0137	0.0017	-0.0014	0.0321	0.0116	0.0237
rs10935143	A	G	-0.0109	0.0017	0.0681	0.0484	-0.007	0.0284
rs10938397	A	G	-0.0324	0.0016	-0.051	0.0319	-0.0512	0.0236
rs10953620	A	C	-0.0101	0.0017	0.0578	0.0484	-0.0168	0.0283
rs10962549	T	C	0.0198	0.0023	0.0035	0.0667	0.0292	0.0366
rs10971712	T	C	-0.0197	0.0027	-0.0377	0.0567	-0.0228	0.0415
rs10989568	A	G	0.0107	0.0017	-0.0292	0.0322	-0.0085	0.0235
rs11066301	A	G	0.0114	0.0016	0.0097	0.0514	0.0199	0.0301
rs1106908	A	G	-0.0158	0.0016	-0.0687	0.0512	-0.0466	0.0291
rs11074446	T	C	0.0225	0.0024	0.0117	0.0734	-0.0209	0.0416
rs11075489	T	C	-0.0111	0.0017	-0.0026	0.0529	0.0211	0.0292
rs11075986	C	G	0.032	0.003	0.0379	0.0569	0.0214	0.0406
rs11079849	T	C	-0.0188	0.0019	0.0214	0.054	-0.0061	0.0304
rs11115176	T	C	0.0121	0.0019	0.0179	0.039	0.0079	0.0279
rs11118308	A	G	0.0101	0.0016	0.0453	0.0326	0.0107	0.0235
rs11128760	A	G	0.011	0.0017	0.0395	0.0328	0.0307	0.0238
rs11150911	A	C	0.0133	0.0018	-0.0808	0.0569	-0.0388	0.0311
rs11208662	C	G	0.0209	0.0031	0.026	0.0551	0.0386	0.0386
rs11250076	A	G	0.0184	0.0018	0.0712	0.0529	0.0889	0.0294
rs11251352	A	G	-0.0109	0.0018	0.0467	0.034	-0.0191	0.0242
rs11496125	T	C	0.0169	0.0017	0.0693	0.0527	0.0269	0.0285
rs11577179	A	G	-0.0108	0.0017	0.0127	0.0508	-0.0027	0.0288
rs11583122	T	C	0.0182	0.003	0.03	0.0651	0.105	0.0485
rs11600990	T	C	-0.0178	0.0023	-0.0658	0.0445	-0.0187	0.0313
rs11611246	T	G	0.024	0.002	-0.0601	0.0414	0.0083	0.0301
rs11611496	A	G	-0.0169	0.002	-0.0321	0.0387	0.0233	0.0283
rs11629783	C	G	0.0146	0.002	0.024	0.0388	0.0006	0.0282
rs11635675	T	G	0.0124	0.0018	0.0202	0.0559	0.0333	0.0306
rs11642001	A	G	-0.0137	0.0021	0.0132	0.0406	-0.0105	0.0303
rs11659764	A	T	-0.0253	0.0039	0.0622	0.0755	0.0119	0.0559
rs11668301	A	G	0.021	0.0024	0.0242	0.0472	-0.024	0.0345
rs11672660	T	C	-0.034	0.0021	0.0655	0.0416	-0.0086	0.0299
rs11736228	A	T	0.0139	0.002	-0.0492	0.0363	-0.028	0.0259
rs11753081	T	G	0.0138	0.0021	0.0288	0.0413	-0.0092	0.0294
rs11773362	T	C	-0.0111	0.0018	0.0365	0.0344	0.0135	0.0252
rs1178060	A	G	0.0193	0.0023	-0.0016	0.0459	0.005	0.0332
rs11781222	T	C	0.0158	0.0024	-0.0667	0.0732	0.0222	0.0407
rs11781699	T	C	-0.0132	0.0021	-0.0152	0.0421	0.0167	0.0312
rs11783247	T	C	-0.0169	0.0016	-0.0253	0.0504	-0.0631	0.0284
rs11790280	T	C	-0.0103	0.0018	-0.0053	0.0514	-0.0205	0.0289
rs11792069	A	G	0.0145	0.0024	0.047	0.0448	0.0367	0.034
rs11855853	T	C	-0.0145	0.002	0.1277	0.0594	0.0072	0.0326
rs11866815	T	C	-0.0156	0.0019	0.0091	0.0365	-0.0102	0.0265
rs11889536	A	G	0.0189	0.0024	0.0305	0.0443	-0.0104	0.0308
rs11915371	A	C	-0.0149	0.0021	-0.0542	0.0394	-0.0331	0.0287
rs11945861	A	G	-0.0148	0.002	-0.097	0.0597	0.0127	0.0336
rs11971041	A	G	-0.021	0.0031	0.0465	0.0568	-0.024	0.0403
rs12033257	A	G	0.0146	0.0018	-0.0146	0.0555	0.0177	0.0296
rs12035149	C	G	-0.0146	0.0021	0.1196	0.063	-0.005	0.0342
rs12035349	A	G	-0.0188	0.0026	0.2033	0.1062	0.0679	0.0541
rs12041258	T	C	0.0146	0.002	0.0464	0.0393	0.0349	0.0284
rs12042908	A	G	0.0184	0.0016	-0.0267	0.0335	-0.0016	0.0238
rs12042959	A	G	0.0144	0.0024	0.0371	0.0735	0.0206	0.0409
rs12044597	A	G	-0.0143	0.0016	0.0964	0.0331	0.0443	0.0237
rs12098284	T	C	0.0178	0.0026	0.0794	0.0472	0.0297	0.034
rs12101393	C	G	0.0127	0.0021	0.0907	0.0411	0.042	0.0299
rs12147845	T	C	0.0199	0.0027	-0.0166	0.051	-0.038	0.0369
rs1218822	A	G	0.0168	0.0017	-0.0065	0.0541	0.0109	0.0305
rs12189178	T	C	0.0364	0.0046	-0.0409	0.0976	-0.0121	0.0689
rs12215331	T	C	0.0177	0.002	-0.0176	0.0832	0.0198	0.0414
rs1229057	T	C	0.017	0.0027	-0.0183	0.051	0.0121	0.0374
rs12364470	T	G	-0.0178	0.0022	0.0024	0.045	-0.0142	0.0338
rs12411886	A	C	0.0271	0.003	-0.0123	0.0572	-0.0262	0.0407
rs12420725	A	G	-0.0226	0.0037	-0.1171	0.0677	-0.0553	0.0479
rs12422552	C	G	-0.0134	0.002	-0.0611	0.0369	-0.0392	0.0265
rs12429545	A	G	0.0316	0.0025	0.1167	0.0733	0.0339	0.0415
rs12439798	T	G	0.0125	0.0017	-0.069	0.0513	-0.0167	0.0292
rs12446632	A	G	-0.0352	0.0024	0.007	0.0476	0.0348	0.0344
rs12448257	A	G	0.0184	0.002	-0.0648	0.0625	-0.0211	0.0343
rs12448738	A	C	-0.0168	0.0025	-0.0322	0.0469	-0.0291	0.0338
rs12479233	A	T	-0.0121	0.0017	-0.0617	0.0332	-0.0394	0.0237
rs12488237	T	C	-0.0235	0.0036	0.0148	0.0746	-0.0423	0.0551
rs12514473	T	C	0.0167	0.002	-0.0377	0.0388	0.0016	0.0282
rs12564992	A	G	-0.0196	0.0026	-0.0673	0.0506	-0.0667	0.0367
rs12574668	A	C	0.0132	0.0023	-0.0109	0.0425	-0.0172	0.0308
rs12575252	C	G	-0.0182	0.0017	0.0301	0.0508	0.0298	0.0289
rs12577642	A	T	-0.0213	0.0018	0.0149	0.0349	-0.0008	0.0253
rs12587412	T	G	0.0146	0.0017	0.0608	0.0327	0.0377	0.0238
rs12593036	A	G	0.0154	0.0019	0.0139	0.0563	-0.0174	0.0321
rs12595158	T	C	-0.0394	0.0054	-0.0548	0.1029	-0.0227	0.0725
rs12595749	A	G	0.0141	0.0017	0.0963	0.0533	0.0303	0.0291
rs12602912	T	C	0.0176	0.0021	0.0647	0.0601	0.0423	0.034
rs12609744	T	C	-0.0126	0.0019	0.0332	0.0359	0.0174	0.0256
rs12631248	C	G	-0.0253	0.003	0.0269	0.0605	0.0097	0.0457
rs12655756	A	T	0.0138	0.0018	0.0707	0.0536	0.0195	0.0292
rs12675063	A	T	-0.0156	0.0026	0.0997	0.0488	0.0259	0.0355
rs12680842	A	G	0.0133	0.0018	0.0247	0.0347	0.0406	0.0248
rs12694021	A	C	0.0106	0.0017	-0.0114	0.0322	-0.0091	0.0237
rs12705987	A	T	0.0135	0.0017	-0.0302	0.0531	0.0023	0.0301
rs12731372	T	C	0.0116	0.0019	-0.0257	0.038	-0.0095	0.0279
rs12776880	A	T	0.0128	0.0019	-0.0312	0.056	-0.0061	0.0315
rs1285245	C	G	-0.0121	0.0018	-0.0522	0.053	0.0036	0.03
rs12885454	A	C	-0.0185	0.0017	-0.0442	0.0341	-0.0309	0.0247
rs12888545	A	G	-0.0136	0.002	0.0433	0.039	0.007	0.0286
rs12922346	C	G	0.0136	0.002	0.0371	0.0598	-0.0222	0.0328
rs12939549	A	G	0.018	0.0016	0.0408	0.0323	0.015	0.0237
rs1296328	A	C	0.0179	0.0018	0.0396	0.0535	-0.0041	0.0294
rs12964689	A	G	0.0203	0.0017	0.033	0.032	0.0397	0.0235
rs13021737	A	G	-0.0574	0.0021	0.0099	0.0435	-0.0277	0.0314
rs13041173	A	G	-0.0107	0.0018	0.0069	0.0557	0.0147	0.0312
rs13047416	C	G	0.0154	0.0018	0.0202	0.0533	-0.0172	0.0288
rs13107325	T	C	0.047	0.0032	0.0841	0.0601	0.0825	0.0444
rs13110266	A	G	-0.0117	0.0017	-0.0319	0.0507	-0.0526	0.0286
rs13174863	A	G	-0.0192	0.0023	-0.1207	0.0695	-0.022	0.0393
rs13191362	A	G	0.0236	0.0025	-0.0073	0.0494	0.0069	0.0356
rs13201877	A	G	-0.0152	0.0024	-0.0313	0.0476	-0.039	0.0348
rs1320903	A	G	0.0216	0.0018	0.0329	0.0349	-0.0027	0.0254
rs13209872	C	G	-0.0152	0.0018	0.0188	0.0534	0.032	0.0297
rs13209968	C	G	0.0114	0.0017	-0.0368	0.0325	-0.0176	0.0236
rs13227433	T	G	-0.0156	0.002	0.021	0.0598	0.0068	0.0344
rs13227658	T	C	-0.0157	0.0017	-0.0629	0.0536	-0.0234	0.0292
rs1323068	A	G	-0.0114	0.0018	0.0042	0.0345	-0.0104	0.025
rs13240600	A	G	0.0204	0.0024	0.0239	0.0637	-0.0547	0.0375
rs1324110	C	G	-0.0103	0.0017	-0.0691	0.0512	-0.0297	0.0286
rs13247665	T	C	-0.0139	0.0018	-0.0172	0.0346	-0.0075	0.0248
rs13263601	A	C	-0.0154	0.0018	0.0307	0.0342	0.0093	0.0249
rs13290794	A	G	-0.0141	0.0018	0.0546	0.0331	0.0264	0.0244
rs13292976	T	C	0.0131	0.0017	-0.0036	0.0335	-0.0072	0.0239
rs13321566	A	G	-0.0135	0.0023	-0.0063	0.0444	0.0073	0.0324
rs13329567	T	C	-0.0293	0.002	-0.0039	0.0379	-0.0238	0.0272
rs1333423	A	T	0.0168	0.002	0.0904	0.0596	0.0478	0.0329
rs13417156	T	C	-0.0144	0.0017	0.0165	0.0327	0.0122	0.0238
rs13432055	T	C	-0.0117	0.0018	-0.0108	0.0569	0.0164	0.0325
rs1345148	T	C	-0.0111	0.0017	0.0502	0.0335	0.0096	0.0239
rs1358808	C	G	-0.0142	0.0018	-0.0473	0.0536	-0.0173	0.0305
rs1362910	A	G	0.0121	0.0017	0.0005	0.0554	0.0233	0.0295
rs1365466	T	C	-0.0137	0.0019	0.1111	0.0573	0.0495	0.0313
rs1371108	A	C	0.0119	0.0018	-0.0255	0.0349	-0.0261	0.0252
rs1375561	T	C	0.0173	0.0017	-0.0194	0.0533	0.004	0.0293
rs1394	A	G	-0.0154	0.0017	-0.0483	0.0541	-0.059	0.0297
rs1405348	A	G	-0.0204	0.0017	0.0316	0.0323	0.0156	0.0239
rs1412235	C	G	0.0246	0.0017	0.109	0.0356	0.0612	0.0261
rs1431659	A	G	0.0196	0.0019	0.0499	0.0371	0.0163	0.0267
rs1436343	A	G	-0.0141	0.0017	-0.0139	0.033	-0.0583	0.0238
rs1437929	A	G	0.0135	0.0019	0.0611	0.0353	0.0596	0.0261
rs1451533	A	G	0.0167	0.0019	-0.047	0.0578	-0.0546	0.0318
rs1452075	T	C	0.0141	0.0018	-0.041	0.0362	-0.0211	0.0264
rs1454687	C	G	0.0202	0.0017	0.008	0.0324	0.02	0.0237
rs1455137	A	C	-0.0106	0.0017	-0.0052	0.0346	-0.0231	0.0247
rs1477887	A	G	-0.0138	0.0017	-0.0318	0.0335	-0.0009	0.0239
rs1492767	T	C	0.0094	0.0016	-0.0191	0.0333	0.0257	0.0237
rs1512065	A	G	0.0138	0.0021	0.0936	0.0625	0.0335	0.0355
rs1522569	T	G	0.0164	0.0022	0.0613	0.041	0.0417	0.0294
rs1544459	T	C	-0.0103	0.0016	-0.0367	0.0319	0.0045	0.0235
rs1549293	T	C	-0.0204	0.0017	-0.035	0.0335	-0.0126	0.0246
rs1552717	A	T	0.0149	0.0025	0.0359	0.0448	0.0267	0.0322
rs1554193	A	T	-0.0103	0.0017	-0.0482	0.0508	-0.0521	0.0284
rs156151	C	G	-0.0165	0.0021	0.0074	0.0424	0.0031	0.0312
rs159032	T	C	0.0129	0.002	-0.0198	0.0389	0.0002	0.0285
rs1608445	A	G	-0.0104	0.0018	0.0287	0.0532	0.0476	0.0292
rs1625427	T	C	0.013	0.0018	0.0524	0.0537	0.0197	0.0298
rs1658820	T	G	0.0141	0.0021	0.1348	0.0566	0.0381	0.0312
rs1668633	T	C	0.01	0.0017	-0.0167	0.0487	0.0049	0.0286
rs16851483	T	G	0.0369	0.0035	0.1657	0.0613	0.129	0.0452
rs16906845	A	G	-0.0225	0.0038	-0.041	0.0625	-0.0511	0.0441
rs16907751	T	C	-0.0209	0.003	0.0334	0.0523	0.0392	0.0373
rs16932761	A	G	-0.014	0.002	0.0373	0.0567	0.0552	0.0321
rs16966801	A	G	-0.0156	0.0022	-0.0394	0.0391	-0.0114	0.0276
rs1700137	T	C	-0.0121	0.0019	-0.0239	0.0355	-0.0405	0.0251
rs17014375	T	G	-0.0172	0.0025	0.0367	0.0479	0.064	0.0346
rs17035438	A	G	0.0199	0.003	-0.0113	0.0978	-0.0135	0.0533
rs17056301	T	C	-0.0118	0.002	-0.0803	0.0587	-0.0259	0.0333
rs17094222	T	C	-0.0181	0.002	-0.005	0.0396	-0.0113	0.0285
rs17105272	T	C	0.011	0.0019	0.0056	0.0556	-0.0107	0.0301
rs17203016	A	G	-0.015	0.002	-0.0145	0.0422	-0.0005	0.031
rs17207196	T	C	-0.0221	0.0018	-0.0314	0.0592	-0.035	0.0313
rs17238110	A	G	0.0353	0.005	-0.023	0.1182	-0.0039	0.0751
rs1730859	A	G	-0.0118	0.0017	-0.0515	0.057	-0.0409	0.0314
rs17327461	T	C	0.0125	0.0016	-0.0797	0.0511	-0.0264	0.029
rs17391694	T	C	0.0317	0.0025	0.0762	0.0509	0.0687	0.0384
rs17446091	T	C	-0.0123	0.002	-0.0221	0.0392	-0.0109	0.0278
rs17522122	T	G	0.0159	0.0017	0.0563	0.0502	0.0126	0.0281
rs17531363	A	C	0.0133	0.0019	0.1303	0.0579	-0.0044	0.0315
rs17538472	T	C	0.0129	0.0022	0.0641	0.0697	0.0674	0.0381
rs17551974	A	C	-0.0141	0.0022	-0.0098	0.0408	0.014	0.0298
rs17608150	T	C	0.0196	0.0031	0.1137	0.0635	0.0518	0.0475
rs17636031	T	C	-0.016	0.0019	-0.0189	0.0618	-0.034	0.0336
rs17681451	A	G	-0.0197	0.0031	-0.0364	0.0618	-0.0164	0.0439
rs17681708	T	C	-0.0106	0.0018	0.0357	0.0364	0.0301	0.0266
rs17724992	A	G	0.0183	0.0019	0.0336	0.0567	0.0236	0.0321
rs17757975	T	C	0.0143	0.0024	0.0237	0.0465	-0.0043	0.0337
rs17806379	T	C	-0.0258	0.0022	-0.0127	0.0431	0.0076	0.031
rs17820822	T	G	0.0143	0.0018	-0.0098	0.0352	-0.0245	0.0255
rs1782507	T	G	-0.0135	0.0018	-0.0644	0.0341	-0.0451	0.0245
rs1787267	C	G	-0.0237	0.0036	-0.0441	0.0701	-0.0158	0.0528
rs1789165	A	G	0.0138	0.0017	0.0648	0.0555	0.0044	0.0296
rs1814170	A	T	0.0203	0.0029	0.1285	0.0796	0.0248	0.0457
rs1819844	A	G	0.0143	0.0021	0.0001	0.0665	0.0262	0.0373
rs1852006	A	G	-0.0156	0.0018	-0.0008	0.0338	-0.0013	0.0244
rs1853639	A	G	-0.0111	0.0018	-0.0999	0.0512	-0.0414	0.0289
rs1861410 (proxy for rs4671328)	C	T	0.0219	0.0017	0.0534	0.0485	-0.0161	0.0284
rs1862451	A	G	0.0137	0.0019	0.0065	0.0363	-0.026	0.0265
rs1865341	T	C	0.0128	0.002	0.0055	0.0391	-0.032	0.0287
rs1866510	T	C	-0.0105	0.0018	-0.0189	0.0344	-0.0155	0.0249
rs1884389	T	C	-0.0103	0.0017	-0.1234	0.0505	-0.0377	0.0284
rs1884897	A	G	-0.0194	0.0017	-0.0758	0.053	-0.003	0.0291
rs1899689	T	C	0.0117	0.0016	0.0812	0.0336	0.064	0.0242
rs1899951	T	C	0.017	0.0024	0.0032	0.0474	0.0342	0.0355
rs1903579	C	G	0.0111	0.0017	-0.0468	0.0335	-0.0341	0.0243
rs1909586	T	G	-0.0106	0.0018	0.0447	0.0578	0.0238	0.0307
rs1927790	T	C	-0.0148	0.0016	0.0334	0.0327	0.0091	0.0236
rs1928295	T	C	0.0141	0.0016	-0.0111	0.0319	-0.0288	0.0234
rs1937684	A	T	0.0112	0.0018	0.029	0.0344	0.0212	0.0247
rs1941697	A	G	0.0123	0.0017	0.0934	0.0328	0.0309	0.0238
rs1942866	C	G	-0.031	0.0017	0.0517	0.0486	0.0166	0.0285
rs1951455	T	C	-0.0145	0.0019	0.0757	0.0353	0.0782	0.0259
rs1956151	A	G	-0.013	0.0022	-0.044	0.039	-0.0535	0.0278
rs1973993	T	C	-0.0208	0.0017	0.024	0.0321	0.0129	0.0236
rs1982441	T	G	0.0175	0.0026	0.0269	0.0493	0.075	0.0359
rs1983864	T	G	0.0158	0.0018	0.0384	0.0339	0.0344	0.0248
rs2000746	A	G	0.0181	0.002	0.0266	0.0602	-0.0089	0.0331
rs2010281	A	G	-0.0161	0.0017	-0.0126	0.0525	-0.0541	0.0298
rs2012927	A	G	0.0129	0.0017	0.0233	0.0509	0.0409	0.029
rs2030342	T	C	0.0143	0.0017	0.0161	0.0514	-0.01	0.0289
rs2033529	A	G	-0.0205	0.0018	0.11	0.0576	0.0046	0.0333
rs2075205	A	T	0.0111	0.0017	-0.0305	0.0554	0.0094	0.0303
rs2075650	A	G	0.0244	0.0023	-0.003	0.0481	-0.0124	0.0355
rs208015	T	C	0.0356	0.0034	0.1287	0.0623	0.0634	0.0444
rs2080454	A	C	-0.0129	0.0017	0.0046	0.0532	0.04	0.0294
rs2100814	A	G	0.0113	0.0017	-0.1306	0.0531	-0.0633	0.0295
rs2122042	T	G	0.0235	0.002	-0.0327	0.0403	-0.0021	0.0287
rs2124499	C	G	-0.0123	0.0017	-0.0571	0.0347	-0.0174	0.0248
rs2143253	A	G	-0.0188	0.0026	0.0305	0.0639	-0.0047	0.038
rs2154297	T	C	-0.0115	0.0019	0.1008	0.0599	0.042	0.0321
rs215632	A	G	0.0152	0.0018	0.0908	0.0341	0.0435	0.0242
rs2163188	C	G	0.0131	0.0017	0.0191	0.0317	-0.0037	0.0234
rs2170382	T	C	0.0172	0.0027	-0.0017	0.0496	-0.0234	0.0361
rs2174307	C	G	0.0121	0.0017	0.1027	0.0326	0.0611	0.0239
rs217671	A	G	-0.0144	0.0019	0.0178	0.0369	0.0429	0.0266
rs2185027	A	C	-0.0135	0.0018	0.0044	0.035	-0.012	0.0252
rs2190788	T	G	0.0141	0.0019	0.0858	0.054	-0.0022	0.0317
rs2192158	A	G	0.0129	0.0017	-0.0122	0.0321	0.0027	0.0236
rs2228213	A	G	-0.0139	0.0017	-0.0077	0.0344	-0.0301	0.0247
rs2229616	T	C	-0.106	0.0059	0.0159	0.1258	0.0973	0.0973
rs223051	T	C	0.0112	0.0018	0.0117	0.0352	0.0467	0.0257
rs2230590	T	C	-0.0239	0.0017	-0.0305	0.0319	-0.0494	0.0236
rs2275426	A	G	0.0104	0.0016	0.0232	0.0328	0.0116	0.0237
rs2282231	T	C	0.0165	0.0021	0.0762	0.0638	0.0689	0.0356
rs2283093	T	C	0.0127	0.0021	0.0619	0.0399	0.0192	0.0292
rs2293605	T	C	-0.0167	0.0027	-0.0495	0.0525	-0.0503	0.0387
rs2304130	A	G	0.0176	0.003	0.0132	0.0566	-0.0028	0.042
rs2304607	A	G	-0.032	0.0025	0.0366	0.0692	-0.0003	0.0384
rs2307022	A	G	0.0135	0.0017	-0.0152	0.0345	-0.0287	0.0245
rs2307111	T	C	0.0265	0.0016	0.0353	0.0327	0.0129	0.0238
rs2356865	T	C	-0.0114	0.0019	-0.0112	0.0362	-0.0099	0.0257
rs2357760	A	G	0.0145	0.0017	0.0002	0.0348	-0.0345	0.0247
rs2365389	T	C	-0.0174	0.0017	-0.0493	0.0328	-0.0432	0.0239
rs2367112	T	G	0.0119	0.0016	0.0453	0.0326	0.0155	0.0236
rs2425224 (proxy for rs2425241)	A	G	-0.0197	0.0033	-0.3094	0.2413	-0.0954	0.0874
rs2425857	A	G	0.0116	0.0017	0.0034	0.0335	0.0039	0.0238
rs2429150	A	C	-0.0111	0.0018	0.0212	0.0503	-0.0433	0.0283
rs2479958	A	G	0.0154	0.0018	0.003	0.0502	-0.0053	0.0287
rs248139	A	G	0.0133	0.0022	-0.0886	0.0575	-0.0378	0.0324
rs2481665	T	C	0.0161	0.0016	0.0578	0.0326	0.0214	0.0243
rs2491864	A	G	0.0137	0.0021	-0.0315	0.0405	0.0209	0.0286
rs2504674	C	G	-0.0112	0.0017	0.0059	0.0533	-0.0067	0.0296
rs2516739	A	G	-0.0159	0.0021	0.0545	0.0374	0.0126	0.027
rs2543132	C	G	0.0146	0.0022	-0.0024	0.0389	0.0028	0.0283
rs25832	A	G	0.0118	0.0019	-0.0145	0.0365	-0.0027	0.0266
rs2590942	T	G	0.0293	0.002	-0.0298	0.0421	-0.0233	0.0312
rs2605603	A	G	-0.0103	0.0016	-0.0117	0.0482	-0.0889	0.0281
rs2611742	T	C	-0.0152	0.0017	0.0212	0.0322	-0.0066	0.0238
rs2619976	T	C	0.0104	0.0018	0.0621	0.0552	-0.0132	0.0293
rs262956	T	G	0.0125	0.0018	0.0189	0.0584	0.0256	0.0314
rs2631681	T	C	-0.0113	0.0017	0.1257	0.0542	-0.0105	0.0299
rs2634047	C	G	-0.0149	0.002	-0.0825	0.057	0.0128	0.0325
rs2635727	T	C	-0.028	0.0019	-0.0124	0.0364	-0.0155	0.0264
rs2680648	T	C	0.016	0.002	0.0567	0.0589	0.0217	0.0335
rs2710323	T	C	-0.0141	0.0016	0.0859	0.0321	0.0464	0.0235
rs2721965	A	C	0.0171	0.0018	-0.0063	0.035	0.0257	0.0257
rs2731222	A	C	0.0131	0.0019	0.0145	0.057	0.0654	0.0318
rs2733287	A	C	-0.0157	0.0017	-0.0072	0.0319	-0.036	0.0235
rs273504	A	G	-0.0153	0.0018	0.0284	0.0514	0.0135	0.0289
rs2768950	A	G	0.0116	0.0019	0.01	0.038	0.018	0.0278
rs2781668	T	C	0.0169	0.0023	-0.0248	0.045	-0.0214	0.0327
rs2814992	A	G	-0.0245	0.0017	-0.0532	0.0339	-0.0248	0.0246
rs2820311	A	G	-0.0235	0.0018	-0.0283	0.0342	-0.0159	0.0255
rs28350	A	G	0.0177	0.0022	0.0093	0.0438	0.0316	0.031
rs2836961	A	C	-0.0102	0.0017	0.0479	0.0337	0.0116	0.0245
rs2838006	T	C	-0.0126	0.0018	0.015	0.054	-0.0371	0.0294
rs284227	T	C	-0.0147	0.0019	-0.0369	0.0378	0.0194	0.0276
rs2850969	T	C	-0.0165	0.0024	-0.0547	0.0442	-0.0577	0.0326
rs2866816	T	C	0.0129	0.002	0.0534	0.0365	0.0192	0.0258
rs2875762	C	G	0.0139	0.002	-0.0307	0.0565	0.0429	0.0316
rs2890652	T	C	-0.017	0.0023	0.0181	0.0436	-0.0214	0.0319
rs29938	T	C	-0.015	0.0017	0.0374	0.0346	-0.0018	0.0255
rs310618	T	C	-0.0108	0.0018	-0.0206	0.0569	0.0039	0.0311
rs3134353	A	T	-0.0125	0.0018	0.0674	0.0533	0.0158	0.0289
rs3134438	A	C	0.0113	0.0019	0.0045	0.0542	-0.0198	0.0306
rs326889	T	C	-0.0129	0.0018	-0.0368	0.0542	-0.0377	0.0295
rs329124	A	G	0.0131	0.0017	-0.0606	0.0505	-0.0076	0.0284
rs329651	T	G	0.0164	0.0021	0.0269	0.0667	-0.0267	0.0366
rs331949	T	C	-0.011	0.0017	-0.0062	0.0331	0.0093	0.024
rs340025	T	C	-0.0124	0.0017	-0.0725	0.053	-0.0286	0.0287
rs355777	C	G	0.0153	0.0017	-0.0306	0.0515	-0.0037	0.0288
rs368863	T	C	-0.0117	0.002	-0.0419	0.0386	-0.0304	0.0286
rs3731544	A	C	0.0214	0.0031	0.2387	0.1213	0.133	0.0654
rs3736485	A	G	0.0134	0.0016	0.023	0.0321	0.0325	0.0236
rs3739733	A	G	0.0132	0.0021	0.0434	0.0387	0.0361	0.0284
rs3751813	T	G	0.0603	0.0016	0.0173	0.0321	0.0234	0.0238
rs3753549	T	C	-0.0203	0.0025	-0.0098	0.0474	0.0053	0.034
rs3781099	T	C	0.021	0.0031	-0.0111	0.0585	0.0545	0.0413
rs3800229	T	G	0.0175	0.0018	0.0238	0.0536	0.0115	0.0304
rs3800649	A	G	0.0122	0.0019	0.0051	0.0358	-0.0169	0.0264
rs3803286	A	G	0.0181	0.0018	0.0808	0.0341	0.0568	0.0252
rs3807566	T	G	-0.0127	0.0017	-0.0216	0.0321	-0.0219	0.0236
rs3808434	A	G	0.011	0.0016	0.0354	0.0333	0.0253	0.0238
rs3810291	A	G	0.0274	0.0018	-0.0125	0.0545	0.001	0.0306
rs3814883	T	C	0.0232	0.0017	-0.0062	0.0533	-0.0696	0.0289
rs3822683	A	G	0.0145	0.0021	-0.0968	0.0573	-0.0552	0.0326
rs3826705	T	C	-0.0157	0.0027	0.0132	0.0507	-0.0077	0.037
rs3829849	T	C	0.0098	0.0017	0.0288	0.0336	0.0235	0.0245
rs3849570	A	C	0.0132	0.0017	-0.0097	0.0342	-0.0291	0.0248
rs3850422	A	G	-0.0114	0.0016	-0.0419	0.0508	0.0045	0.0288
rs3851083	A	G	-0.0102	0.0016	-0.0018	0.053	-0.033	0.0285
rs3887080	A	G	0.0181	0.0026	-0.0125	0.0508	0.0344	0.0374
rs3902840	A	G	0.0222	0.003	0.0598	0.058	0.0248	0.0429
rs3902951	T	G	-0.0134	0.002	-0.007	0.0624	0.0103	0.0351
rs3915844	A	G	0.0152	0.0025	-0.0913	0.0468	-0.0433	0.0337
rs39654	A	G	-0.0145	0.0017	0.0021	0.054	0.0111	0.0294
rs40067	A	G	-0.0266	0.0023	-0.0159	0.0437	-0.0277	0.0313
rs40245	A	T	0.011	0.0018	0.0048	0.0562	-0.0269	0.0308
rs4077093	T	G	0.0128	0.0022	-0.0444	0.067	-0.0347	0.0362
rs4148155	A	G	0.0188	0.0026	-0.0525	0.0528	-0.0097	0.039
rs419261	T	C	0.0106	0.0017	0.0082	0.0329	0.0004	0.0244
rs4273371	T	C	-0.0115	0.0016	-0.0491	0.0322	-0.01	0.0233
rs4278019	A	T	0.0112	0.0019	0.0238	0.0356	-0.0135	0.0263
rs427943	A	C	-0.017	0.0017	-0.006	0.0505	-0.0046	0.0284
rs4284600	T	C	-0.0118	0.0017	-0.0311	0.053	0.0353	0.0289
rs4303732	T	C	0.0144	0.0017	0.1016	0.0336	0.0745	0.0246
rs4307239	A	G	-0.0115	0.0017	-0.091	0.0483	-0.0036	0.0282
rs4366093	T	C	-0.0121	0.0018	0.113	0.0536	0.0085	0.0317
rs4372296	A	C	-0.0133	0.002	-0.0698	0.0377	-0.041	0.028
rs4372836	T	C	0.0142	0.0018	-0.0344	0.0352	-0.0357	0.0253
rs450231	A	G	-0.0127	0.002	-0.0256	0.0572	-0.1006	0.0332
rs4516268	A	C	-0.0217	0.0021	-0.066	0.0429	-0.0646	0.0313
rs4518345	A	G	-0.0117	0.0019	-0.0774	0.0365	-0.0528	0.0264
rs453520	T	C	-0.015	0.0017	0.0033	0.0338	-0.0181	0.0242
rs4624596	T	C	0.0136	0.0023	-0.0721	0.0415	-0.0402	0.0294
rs4639527	A	G	-0.0172	0.0019	0.0993	0.0354	0.0713	0.0255
rs4653017	T	C	0.0122	0.0018	0.0444	0.0539	0.0267	0.0305
rs4670626	T	C	-0.0113	0.0018	-0.0611	0.0554	-0.0245	0.0301
rs4671358	A	T	0.0101	0.0017	0.0252	0.033	0.0241	0.0238
rs4673553	T	G	-0.0142	0.0017	-0.0468	0.0502	-0.0518	0.0284
rs4718966	T	C	0.0127	0.0018	0.0218	0.0504	0.0024	0.0285
rs4722398	T	C	0.0158	0.0025	-0.058	0.0483	-0.0086	0.0346
rs4722672	T	C	-0.0151	0.0021	-0.0016	0.0617	0.0284	0.0355
rs4725984	T	C	-0.0128	0.0017	-0.0085	0.0509	-0.0183	0.0293
rs4737183	A	G	0.0112	0.0017	0.0353	0.0527	0.0457	0.0289
rs4740383	A	G	0.0126	0.0018	-0.0059	0.0535	-0.0315	0.0294
rs4744275	A	G	0.0144	0.0018	0.0241	0.0361	0.0098	0.0259
rs4759073	A	G	-0.0116	0.0017	-0.087	0.0332	-0.0508	0.0243
rs4759228	C	G	-0.0157	0.0019	-0.0311	0.0591	-0.0152	0.0324
rs4764949	A	G	0.0184	0.0018	0.0123	0.0336	-0.0034	0.0245
rs4766710	A	G	0.0229	0.0035	0.0913	0.0656	0.0554	0.0481
rs4783241	C	G	-0.0108	0.0017	0.0498	0.051	0.0259	0.0284
rs4796243	A	G	-0.0124	0.0019	-0.0434	0.059	0.0359	0.0314
rs4814512	A	C	0.0133	0.0021	0.0093	0.0396	-0.0291	0.0285
rs4820408	T	G	0.0151	0.0017	-0.0669	0.0515	-0.0502	0.0289
rs4841659	T	C	0.0149	0.0017	0.0553	0.0508	0.0404	0.0284
rs4858193	T	C	0.0129	0.0019	0.008	0.0655	0.0286	0.0351
rs4864201	T	C	0.0141	0.0017	-0.0371	0.0516	-0.0095	0.03
rs487060	T	C	0.011	0.0016	0.0314	0.0489	0.0075	0.0282
rs4889782	T	C	-0.015	0.0018	-0.0363	0.0544	-0.0366	0.0295
rs4906908	T	G	-0.0103	0.0017	-0.0234	0.0334	-0.0074	0.024
rs4936175	T	C	-0.0122	0.0017	-0.0033	0.0333	-0.0245	0.0238
rs4936671	C	G	0.0105	0.0018	-0.0866	0.0511	-0.0027	0.0289
rs4969387	C	G	-0.0145	0.002	-0.0311	0.038	-0.0133	0.0278
rs4981693	A	G	0.0206	0.002	-0.0052	0.0391	0.0028	0.0279
rs498240	A	G	-0.0267	0.0033	-0.0331	0.065	-0.0044	0.0464
rs4985155	A	G	0.012	0.0017	-0.0373	0.051	0.0206	0.0291
rs4986044	T	C	-0.0164	0.0016	0.0263	0.0514	0.0094	0.0288
rs5396	T	C	-0.0154	0.0018	0.0571	0.0548	-0.0102	0.0302
rs543874	A	G	-0.0475	0.002	-0.0431	0.0413	-0.065	0.0299
rs555267	T	G	0.0126	0.0017	-0.0425	0.0537	-0.003	0.0293
rs559267	A	G	-0.0115	0.0017	0.0159	0.0542	-0.0289	0.0295
rs577525	T	C	-0.0166	0.0017	0.0158	0.0508	-0.0093	0.0284
rs580438	T	C	0.0114	0.0018	0.061	0.0535	0.0223	0.0306
rs587230	A	G	0.0149	0.0023	-0.006	0.0715	-0.0255	0.0391
rs6011457	A	T	-0.0116	0.0017	0.0406	0.0325	0.0274	0.0238
rs6019482	T	C	-0.0178	0.0023	0.1095	0.0775	0.0918	0.0431
rs6121381	A	T	-0.0147	0.0024	0.0303	0.0432	0.0343	0.0312
rs6138482	T	C	0.0147	0.002	0.1	0.07	0.0421	0.0375
rs6142096	A	G	0.0137	0.0017	0.0091	0.0325	-0.0048	0.0237
rs621042	A	C	-0.0107	0.0017	0.0031	0.0337	0.0166	0.0239
rs6235	C	G	-0.0175	0.0019	0.0213	0.0367	0.0294	0.0267
rs6265	T	C	-0.0412	0.0021	-0.0722	0.0424	-0.0695	0.0302
rs629443	T	G	0.0116	0.0019	-0.0437	0.0374	-0.0299	0.0271
rs6442101	T	C	-0.0117	0.0017	-0.0045	0.0561	0.021	0.0304
rs6443750	T	C	-0.0148	0.0021	-0.0051	0.0814	-0.0228	0.0418
rs6448587	A	C	0.0167	0.0023	0.0464	0.0416	-0.0039	0.0294
rs6449531	A	G	-0.0127	0.0018	0.0497	0.0542	0.0152	0.0298
rs6461115	A	G	0.0144	0.0019	-0.0444	0.0369	-0.0474	0.0265
rs6463489	T	C	0.0157	0.0026	-0.0247	0.0921	0.0269	0.05
rs6474945	T	G	-0.0186	0.0016	-0.093	0.0323	-0.0624	0.0237
rs6477694	T	C	-0.0123	0.0017	0.032	0.0532	-0.0381	0.0299
rs651548	A	G	0.0139	0.0018	0.0411	0.0338	0.0214	0.024
rs6545714	A	G	-0.0191	0.0017	-0.0398	0.0335	-0.0262	0.0239
rs6548221	A	G	0.0151	0.002	0.0544	0.0381	0.0631	0.0275
rs6564360	A	G	-0.0135	0.0022	0.0221	0.0411	-0.014	0.0298
rs6569648	T	C	-0.0126	0.0019	-0.0582	0.0391	-0.0221	0.0286
rs6577584	T	G	-0.0131	0.0018	0.0703	0.0339	0.0548	0.0246
rs6587552	A	G	0.0173	0.002	0.036	0.0378	0.0002	0.0278
rs6595205	C	G	0.0114	0.0016	0.1255	0.032	0.085	0.0235
rs6606686	C	G	-0.0136	0.0018	-0.0023	0.0355	0.006	0.0255
rs663129	A	G	0.0545	0.0019	0.0287	0.0385	0.0127	0.0273
rs6690764	A	G	-0.0154	0.0022	0.0061	0.0409	0.0144	0.0305
rs6700816	A	T	0.0345	0.0051	0.0293	0.0909	0.0094	0.0649
rs6700838	T	C	-0.017	0.0017	0.0099	0.0528	-0.0061	0.0288
rs6710871	A	G	0.0179	0.0024	0.0238	0.0447	0.0124	0.0319
rs6711584	A	G	0.0128	0.0017	-0.0641	0.0506	-0.034	0.0295
rs6713781	C	G	-0.0123	0.0018	0.0366	0.0485	-0.0213	0.0285
rs6720868	T	C	0.0155	0.0018	0.0338	0.035	-0.0173	0.0248
rs6738445	T	C	-0.0133	0.0018	-0.0622	0.0554	-0.0449	0.0311
rs6764533	A	G	0.0116	0.0018	0.0196	0.0341	0.0246	0.0244
rs676749	A	T	-0.0104	0.0017	0.0464	0.0329	-0.01	0.0239
rs6767619	C	G	0.0119	0.0018	0.0231	0.0331	0.0505	0.0243
rs6786582	T	C	-0.0159	0.0018	0.0111	0.0608	0.0102	0.033
rs6804181	A	T	0.0153	0.0023	0.0407	0.0686	0.0409	0.0371
rs6804842	A	G	-0.0156	0.0017	0.0526	0.0503	-0.0104	0.0281
rs6827083	A	G	-0.0097	0.0016	-0.0341	0.0335	0.0068	0.0239
rs6843738	A	G	-0.0107	0.0017	-0.0782	0.0347	-0.0505	0.0247
rs6877851	C	G	-0.0125	0.002	0.1023	0.0608	0.067	0.0338
rs6888159	C	G	0.0114	0.0018	0.0309	0.0347	0.04	0.0247
rs6900723	T	C	-0.0112	0.0018	-0.0475	0.0346	-0.0299	0.0252
rs6921533	T	C	0.0118	0.0019	-0.0315	0.0535	0.0047	0.0306
rs6938239	A	G	-0.0271	0.0025	-0.0898	0.0461	-0.0819	0.0336
rs6963840	T	C	0.0154	0.0024	-0.0166	0.0454	-0.0923	0.0329
rs6968554	A	G	-0.01	0.0017	0.0407	0.0335	-0.0001	0.0242
rs7006629	T	C	0.0109	0.0017	-0.023	0.0317	-0.0157	0.0234
rs7024334	T	G	0.0138	0.002	0.0527	0.0388	0.0248	0.0277
rs7042372	A	G	0.0122	0.0018	0.0467	0.0535	0.0358	0.0294
rs7083450	T	C	0.0159	0.0023	0.0202	0.0431	-0.0071	0.0314
rs7084454	A	G	0.0193	0.0019	0.0748	0.0336	0.0401	0.0247
rs7102454	T	C	-0.0158	0.0018	-0.0201	0.0342	-0.0215	0.0249
rs711347	A	T	-0.0122	0.0019	0.0238	0.0589	0.0024	0.0337
rs7117238	A	G	-0.0131	0.0022	-0.0171	0.0412	-0.0291	0.0289
rs7120873	T	C	0.0172	0.0027	0.1313	0.0489	0.092	0.0358
rs7123876	T	C	-0.0119	0.0019	-0.0251	0.0384	-0.0146	0.0277
rs7124442	T	C	-0.0286	0.0017	-0.0314	0.0354	-0.0388	0.0258
rs7124681	A	C	0.0263	0.0016	-0.0097	0.0323	0.0025	0.0237
rs7131262	A	T	-0.0216	0.0018	-0.0634	0.0564	-0.0562	0.0308
rs7133378	A	G	0.0125	0.0018	-0.0396	0.0494	-0.0438	0.0296
rs7138803	A	G	0.03	0.0017	-0.0448	0.0336	-0.0347	0.0244
rs7144011	T	G	0.0282	0.002	0.0391	0.0397	0.0335	0.029
rs7147503	T	C	-0.0119	0.0018	-0.0654	0.053	-0.0679	0.0291
rs7164727	T	C	0.0182	0.0017	0.0495	0.0346	0.0209	0.025
rs7181498	T	C	0.0163	0.0018	-0.0644	0.0551	0.0064	0.0296
rs7181610	A	T	0.0145	0.0025	-0.1241	0.1042	-0.0069	0.0484
rs7187776	A	G	-0.0265	0.0016	-0.03	0.0335	-0.0347	0.0244
rs7195386	T	C	0.0133	0.0017	0.0359	0.0337	0.0321	0.0239
rs719802	T	C	0.0101	0.0018	-0.066	0.0553	-0.0395	0.0293
rs7200919	A	G	0.0095	0.0017	-0.0281	0.0323	-0.0131	0.0236
rs7206608	C	G	-0.0132	0.0019	-0.0015	0.0354	-0.017	0.0253
rs7209235	A	G	-0.0111	0.0019	-0.1038	0.0544	-0.0569	0.0307
rs7211567	T	C	-0.0145	0.0021	-0.0148	0.0389	0.0148	0.0278
rs7217226	T	G	-0.013	0.0017	-0.0197	0.0342	-0.0141	0.0242
rs7239114	A	G	0.0124	0.0017	0.039	0.0501	-0.0018	0.0281
rs7243357	T	G	0.0194	0.0021	0.0249	0.0416	0.0186	0.0303
rs7334078	T	C	0.0121	0.0019	-0.0915	0.0565	0.0036	0.0319
rs733594	T	C	0.0138	0.0018	0.0084	0.0369	-0.0094	0.0266
rs7377083	A	C	0.02	0.0018	-0.02	0.0503	0.0155	0.0284
rs740157	A	G	0.0116	0.0016	0.0091	0.0533	-0.0314	0.0286
rs7444298	A	G	0.0179	0.002	0.0559	0.0379	0.0366	0.0274
rs7531118	T	C	-0.0256	0.0016	0.0123	0.0534	0.0078	0.0288
rs7531656	A	G	0.0195	0.0017	0.0135	0.0354	-0.0109	0.0251
rs7535528	A	G	-0.0152	0.0018	-0.0619	0.0557	-0.015	0.0301
rs7550711	T	C	0.0649	0.005	0.1389	0.1021	0.175	0.0762
rs7556169	A	G	-0.0103	0.0018	-0.0641	0.0332	-0.0482	0.024
rs7557796	T	C	0.016	0.0018	-0.0239	0.0345	-0.0326	0.0247
rs7560871	A	G	0.0218	0.0034	0.0353	0.0659	0.0844	0.0477
rs7561278	T	C	0.0159	0.0021	0.0984	0.063	0.0309	0.0354
rs7564679	A	G	-0.0116	0.0016	-0.0569	0.0333	-0.072	0.0238
rs756717	A	G	-0.0148	0.0017	0.0365	0.0539	0.02	0.0292
rs757318	A	C	-0.0185	0.0016	-0.0272	0.0326	-0.0191	0.0241
rs7598402	C	G	0.0122	0.0017	0.0209	0.0503	0.0336	0.0284
rs7599312	A	G	-0.0186	0.0019	-0.0493	0.0565	-0.0294	0.0326
rs7600699	C	G	-0.0149	0.0024	0.0128	0.0724	0.0237	0.0427
rs7601895	C	G	0.0149	0.0019	0.058	0.0543	-0.0091	0.0306
rs7607351	T	C	0.0119	0.0017	-0.0047	0.0333	-0.0165	0.024
rs7607369	A	G	0.0117	0.0016	0.0581	0.0334	0.0267	0.0238
rs761423	T	C	0.0113	0.0017	-0.0041	0.0325	-0.0002	0.0235
rs7615297	C	G	0.0149	0.0024	-0.0092	0.0461	0.0223	0.0331
rs762147	A	G	-0.0115	0.0019	0.0237	0.0369	0.0096	0.0268
rs7640424	T	C	-0.0136	0.0018	-0.0079	0.0561	-0.0109	0.0324
rs7674623	T	C	0.0135	0.0022	0.0058	0.0613	-0.0208	0.0348
rs7683836	A	G	-0.0114	0.0017	-0.0147	0.0505	-0.0309	0.0284
rs7694732	A	G	0.0099	0.0017	0.0069	0.0323	-0.0196	0.0238
rs769674	A	T	0.0135	0.0018	0.0161	0.0546	0.0115	0.0307
rs7710595	A	C	0.0101	0.0017	0.0567	0.0319	0.0574	0.0235
rs7711753	A	G	-0.0134	0.0016	-0.0228	0.0324	-0.0316	0.0239
rs7715256	T	G	-0.0166	0.0016	-0.0252	0.0321	-0.0478	0.0236
rs7716275	T	G	-0.0132	0.0021	-0.055	0.0428	-0.0243	0.0313
rs7730004	T	C	0.0148	0.0018	-0.022	0.0347	0.0096	0.0251
rs7730898	A	G	0.0168	0.0018	0.0449	0.0367	0.0499	0.0271
rs7748777	A	G	0.0105	0.0016	0.008	0.0326	0.0051	0.0237
rs775731	T	C	-0.0108	0.0017	-0.1308	0.0543	-0.0387	0.0294
rs7760082	A	G	-0.0122	0.0018	-0.0582	0.0337	-0.0143	0.0244
rs7784465	T	C	-0.0164	0.0025	-0.0265	0.0471	-0.0478	0.0343
rs7805441	T	C	0.0109	0.0017	0.0895	0.0509	0.0234	0.0285
rs7827182	C	G	0.0177	0.0018	-0.023	0.0328	0.0292	0.0238
rs7844647	T	C	0.0123	0.0018	0.0815	0.0366	0.0367	0.0264
rs785278	A	T	-0.0159	0.0023	-0.1038	0.0707	-0.0273	0.0388
rs7865157	T	C	0.0177	0.0028	-0.2509	0.0971	-0.1189	0.0499
rs7869771	A	C	0.014	0.0019	0.0602	0.0361	0.0254	0.026
rs7871866	C	G	0.0187	0.0024	-0.0356	0.0713	-0.0305	0.0398
rs7874154	T	C	-0.0127	0.0017	0.0321	0.0533	-0.0071	0.0289
rs7893571	T	G	0.0136	0.0018	0.0265	0.0558	0.0492	0.0305
rs7899106	A	G	-0.0331	0.0037	-0.1736	0.0714	-0.0873	0.0526
rs7903146	T	C	-0.0181	0.0018	-0.0092	0.0347	-0.0006	0.0251
rs7919	A	C	-0.0158	0.0017	-0.0537	0.052	-0.056	0.0293
rs7941030	T	C	-0.0112	0.0017	0.0431	0.0338	0.0316	0.024
rs7948120	T	C	-0.0132	0.0019	0.0486	0.0568	0.0028	0.0325
rs7968230	A	G	0.0131	0.0018	0.0245	0.056	-0.0042	0.0307
rs7973955	A	G	-0.0126	0.0019	0.0161	0.0628	-0.0453	0.0335
rs7975187	A	G	-0.0128	0.0021	0.0219	0.0388	-0.0264	0.0281
rs799449	T	C	0.013	0.0017	0.0443	0.054	0.0364	0.0298
rs8016771	T	G	-0.019	0.0031	-0.0877	0.0573	-0.1252	0.0412
rs8016859	C	G	0.0349	0.0043	-0.0793	0.0863	-0.0384	0.0609
rs8033510	T	C	0.0106	0.0018	-0.036	0.0512	-0.0097	0.0294
rs8036040	A	C	0.0109	0.0017	0.1216	0.0508	0.0687	0.0284
rs8047395	A	G	0.0642	0.0017	-0.0291	0.0324	0.0147	0.0235
rs8070454	T	C	-0.0098	0.0017	-0.0743	0.0339	-0.0403	0.0242
rs8071182	A	G	0.0133	0.0022	-0.0075	0.0425	-0.0332	0.0303
rs8075273	A	C	-0.0133	0.0018	0.0365	0.0357	0.0343	0.0265
rs8081039	T	C	0.0233	0.0038	-0.1613	0.1069	-0.1172	0.0608
rs8089514	A	T	0.0126	0.0019	0.1011	0.054	0.0224	0.03
rs8092503	A	G	-0.0165	0.0019	0.0028	0.0654	0.0219	0.0355
rs8094523	A	G	-0.0305	0.0032	-0.0334	0.0617	-0.0052	0.0441
rs8095404	A	T	-0.0259	0.0017	0.057	0.0633	0.0053	0.0317
rs8097544	A	G	-0.02	0.0025	0.0419	0.068	0.0014	0.0384
rs8102137	T	C	-0.0193	0.0018	0.0338	0.035	0.0361	0.0252
rs8123881	A	G	-0.0196	0.0024	-0.0938	0.0751	-0.0352	0.0429
rs823074	T	C	0.0112	0.0017	0.0712	0.034	0.0557	0.0245
rs825680	A	T	0.0104	0.0018	0.0956	0.0551	0.041	0.0295
rs827092	T	C	0.0129	0.0017	-0.0037	0.0321	0.0119	0.0237
rs845084	A	G	0.014	0.002	-0.002	0.0546	0.0033	0.0316
rs847747	T	G	-0.0113	0.0019	0.0178	0.0344	0.029	0.0253
rs849135	A	G	0.0109	0.0016	0.0256	0.0321	-0.0119	0.0236
rs853679	A	C	0.0134	0.0022	0.0334	0.0459	0.0312	0.0332
rs868554	C	G	-0.019	0.002	-0.0434	0.0613	-0.0249	0.0341
rs879620	T	C	0.0231	0.0018	0.0222	0.0504	0.0157	0.0291
rs886444	A	G	-0.0102	0.0017	0.0099	0.0335	0.0032	0.024
rs889398	T	C	-0.0196	0.0016	-0.0235	0.0507	-0.0383	0.0287
rs892261	T	C	-0.0103	0.0017	-0.0064	0.0328	-0.0242	0.0239
rs895330	C	G	0.0201	0.0023	0.1246	0.0622	0.0535	0.0354
rs900144	T	C	0.0166	0.0017	-0.0366	0.0332	-0.0142	0.0237
rs901630	T	C	-0.0146	0.0017	-0.0057	0.0337	0.0068	0.0244
rs902695	A	G	-0.0103	0.0017	0.0583	0.0505	-0.0226	0.0284
rs903959	A	T	0.0106	0.0018	-0.0006	0.0555	-0.0127	0.03
rs905938	T	C	-0.0149	0.0019	0.0827	0.0372	0.0398	0.027
rs9077	A	G	-0.0138	0.0019	0.0229	0.0594	0.0172	0.0321
rs925018	C	G	-0.013	0.0018	0.0202	0.035	0.0141	0.025
rs925421	A	G	0.0116	0.002	-0.0298	0.0363	-0.0265	0.0261
rs9291467	T	C	0.014	0.0017	0.0441	0.0506	0.0221	0.0285
rs9294260	A	G	0.0147	0.0016	0.0037	0.0484	0.0362	0.0284
rs929641	A	G	0.015	0.0016	0.0337	0.0322	0.0144	0.0239
rs9299	T	C	0.0121	0.0018	0.0142	0.0342	-0.0166	0.0244
rs930295	A	C	0.0211	0.0023	-0.0117	0.046	-0.0205	0.033
rs9332817	C	G	-0.0382	0.006	-0.0915	0.1777	-0.0705	0.0994
rs934515	A	G	0.0185	0.0027	0.0564	0.0744	-0.0079	0.0433
rs9349239	A	G	0.0122	0.0017	0.0425	0.0503	0.0135	0.0282
rs9362662	A	G	0.0112	0.0017	0.0459	0.0492	0.0043	0.0289
rs9367368	T	C	0.0121	0.0018	0.0192	0.0369	0.0439	0.0266
rs9394312	C	G	0.0109	0.0017	0.0254	0.0334	0.0057	0.024
rs9426003	A	G	-0.0116	0.0019	-0.06	0.0592	-0.0101	0.0328
rs9463175	T	C	-0.0108	0.0017	-0.0753	0.0537	-0.0499	0.0297
rs946526	T	C	-0.0314	0.0043	0.2938	0.2023	0.0318	0.0906
rs9475173	A	G	0.0108	0.0019	-0.0785	0.053	-0.0185	0.0293
rs9507983	T	C	-0.0156	0.0018	-0.3337	0.1506	-0.0296	0.0474
rs9527706	A	G	-0.0115	0.0018	-0.0338	0.0374	-0.0387	0.0279
rs9530843	A	C	0.0128	0.0018	-0.0197	0.0529	-0.0182	0.0286
rs9538141	A	G	0.0164	0.0017	0.056	0.0502	0.0104	0.0283
rs954018	A	G	-0.013	0.0018	-0.0304	0.0359	0.0055	0.0256
rs9540493	A	G	0.0139	0.0017	-0.0516	0.0505	0.0057	0.0284
rs9571687	A	C	-0.0129	0.0018	-0.0392	0.0347	-0.0449	0.0247
rs9595908	T	C	0.0159	0.0017	0.0313	0.0332	0.0079	0.0242
rs9603697	T	C	0.0141	0.0018	0.0146	0.0345	-0.0151	0.0245
rs9615905	T	C	0.011	0.0017	0.076	0.0551	-0.0035	0.0296
rs9630985	A	C	-0.0177	0.0018	0.0428	0.0343	0.035	0.0246
rs9675376	A	G	0.035	0.0018	0.0293	0.0368	0.018	0.0266
rs967605	T	C	-0.0192	0.0023	-0.0228	0.0421	0.031	0.0303
rs9688431	T	C	0.0231	0.0035	-0.0038	0.0647	0.0476	0.0464
rs9714342	T	C	-0.0151	0.0019	-0.0099	0.0646	-0.0217	0.0329
rs972283	A	G	0.0096	0.0016	0.0308	0.0331	-0.0101	0.0235
rs972540	A	G	-0.013	0.0018	-0.0311	0.037	-0.0354	0.0266
rs977540	A	G	0.014	0.0019	0.0128	0.0378	0.0213	0.0273
rs9787495	A	G	-0.0103	0.0017	0.03	0.0329	0.0223	0.0239
rs980329	T	C	-0.0133	0.002	-0.016	0.0367	-0.0078	0.0268
rs9806058	A	T	0.0164	0.0026	-0.0257	0.0475	-0.0455	0.0345
rs9809534	C	G	0.0164	0.0026	0.0194	0.0518	0.0319	0.0386
rs9814633	A	G	0.0122	0.0018	-0.0335	0.0343	-0.0004	0.0243
rs9816226	A	T	-0.0323	0.0021	-0.0829	0.0431	-0.0431	0.0306
rs9838283	A	G	0.0161	0.0026	0.0262	0.0799	-0.0482	0.0446
rs987237	A	G	-0.0409	0.0021	0.0117	0.0425	0.0168	0.0305
rs9905991	A	G	0.01	0.0017	0.0442	0.0327	0.0052	0.0238
rs9922708	T	C	0.0692	0.0016	-0.0018	0.0327	0.0201	0.0236
rs9927848	A	C	-0.0122	0.002	0.0232	0.057	0.051	0.0312
rs9931967	T	G	0.0163	0.0017	-0.0524	0.0331	-0.0053	0.0242
rs9951893	T	C	-0.0115	0.0017	-0.0122	0.0324	0.0037	0.0235
rs998584	A	C	-0.0131	0.0017	-0.0028	0.032	0.0105	0.0236
rs998732	A	G	0.0171	0.0022	-0.0017	0.0429	-0.0074	0.0309

## Sheet: Supplementary Table 2
Supplementary Table 2. Summary statistics for genetic instrumental variables of lifetime smoking
Genetic variants	Effect allele	Other allele	Exposure		Severe respiratory COVID-19		COVID-19 hospitalization
			Beta	SE	Beta	SE	Beta	SE
rs10052591	T	C	0.012	0.002	-0.03	0.033	0.016	0.024
rs10226228	A	G	-0.016	0.002	-0.051	0.034	-0.026	0.024
rs10282292	C	T	0.013	0.002	0.037	0.053	-0.015	0.029
rs1050847	C	T	0.011	0.002	0.141	0.054	0.018	0.029
rs10823968	A	T	0.012	0.002	0.008	0.054	0.002	0.031
rs10879871	T	G	-0.014	0.002	0.056	0.034	0.053	0.024
rs10918701	G	A	0.012	0.002	0.025	0.034	0.046	0.024
rs10922907	A	T	0.015	0.002	0.042	0.049	0.065	0.028
rs11210229	A	G	0.017	0.002	0.04	0.033	0.029	0.024
rs112282219	G	A	-0.033	0.005	0.037	0.086	0.025	0.064
rs11255908	T	G	-0.015	0.002	0.012	0.036	0.027	0.026
rs113382419	C	A	-0.041	0.003	-0.027	0.055	-0.056	0.04
rs11768481	C	A	0.013	0.002	-0.001	0.058	-0.024	0.032
rs11783093	C	T	0.023	0.003	0.022	0.071	0.013	0.041
rs11861214	G	T	0.014	0.002	0.092	0.062	0.016	0.034
rs1193237	G	C	-0.011	0.002	0.037	0.051	0.022	0.029
rs11948770	T	C	-0.015	0.002	0.021	0.039	-0.002	0.028
rs12202536	A	G	-0.012	0.002	0.037	0.032	0.013	0.024
rs1221148	C	G	0.013	0.002	0.002	0.052	-0.005	0.029
rs12244388	G	A	-0.019	0.002	-0.016	0.033	-0.019	0.025
rs1246265	T	C	-0.013	0.002	-0.043	0.056	0.018	0.032
rs12481282	G	C	-0.013	0.002	-0.033	0.037	0.004	0.027
rs12623702	A	G	-0.014	0.002	0.02	0.054	0.015	0.03
rs12708665	A	G	-0.013	0.002	0.02	0.036	0.008	0.026
rs12831617	C	T	-0.013	0.002	-0.075	0.038	-0.033	0.027
rs12967855	A	G	0.012	0.002	-0.084	0.054	0.006	0.029
rs13009008	A	G	0.012	0.002	0.058	0.054	0.037	0.029
rs13016665	C	A	-0.012	0.002	0.046	0.051	0.006	0.029
rs13153393	A	G	-0.02	0.003	-0.035	0.084	-0.037	0.046
rs13296519	G	T	-0.014	0.002	0.059	0.053	0.009	0.029
rs136233	A	G	-0.014	0.003	-0.039	0.042	-0.014	0.03
rs147412694	G	A	-0.017	0.003	0.018	0.078	-0.003	0.042
rs17309874	G	A	-0.016	0.002	0.016	0.039	0.003	0.029
rs17553262	A	C	-0.018	0.003	0.087	0.053	0.017	0.039
rs17576594	G	A	0.016	0.002	-0.039	0.058	0.024	0.032
rs1922018	C	T	0.014	0.002	0.009	0.035	0.013	0.025
rs1931263	G	T	-0.011	0.002	-0.028	0.033	-0.034	0.024
rs1933270	T	G	0.013	0.002	0.016	0.034	0.012	0.024
rs202645	A	G	-0.015	0.002	-0.015	0.04	-0.023	0.029
rs2062882	G	A	-0.012	0.002	-0.013	0.033	-0.02	0.024
rs2080870	A	T	0.012	0.002	0.025	0.038	0.018	0.027
rs2254710	C	A	0.013	0.002	0.038	0.04	0.024	0.029
rs2401924	G	C	0.015	0.002	0.02	0.033	0.04	0.024
rs245774	A	G	-0.013	0.002	-0.011	0.037	-0.029	0.027
rs2675638	G	A	0.012	0.002	0.012	0.033	0.037	0.024
rs2678670	A	T	0.013	0.002	-0.042	0.051	-0.037	0.029
rs2838834	C	T	-0.013	0.002	-0.029	0.035	-0.029	0.026
rs28485305	C	T	0.012	0.002	0.035	0.053	0.013	0.029
rs2867112	T	G	0.021	0.003	-0.065	0.063	0.025	0.036
rs2890772	G	T	-0.02	0.002	-0.051	0.034	0.01	0.024
rs2894808	T	A	-0.022	0.004	-0.043	0.058	-0.057	0.042
rs317021	T	A	-0.017	0.003	0.048	0.069	-0.012	0.038
rs326341	G	A	0.014	0.002	-0.044	0.048	-0.01	0.028
rs329120	C	T	0.014	0.002	0.022	0.033	0.015	0.024
rs34866095	A	G	-0.012	0.002	0.003	0.058	0.012	0.032
rs348809	A	G	-0.012	0.002	-0.025	0.034	-0.02	0.025
rs35169606	T	G	0.013	0.002	0.028	0.057	0.086	0.031
rs35175834	G	A	-0.024	0.002	0.038	0.04	0.003	0.028
rs35343344	C	A	0.013	0.002	0.094	0.062	0.032	0.034
rs359243	T	C	-0.013	0.002	-0.068	0.054	-0.053	0.03
rs369230	G	T	-0.013	0.002	-0.078	0.058	-0.031	0.033
rs3742365	T	C	-0.016	0.002	-0.006	0.033	-0.018	0.024
rs3769949	T	A	-0.012	0.002	-0.068	0.033	-0.052	0.024
rs3811038	T	C	-0.014	0.002	0.05	0.057	-0.01	0.032
rs3896224	A	G	0.014	0.002	-0.02	0.051	0.042	0.029
rs421983	T	C	0.013	0.002	-0.016	0.032	0.006	0.024
rs4391802	A	G	0.015	0.002	0.054	0.056	0.016	0.031
rs4473348	A	T	-0.015	0.002	0.033	0.038	0.018	0.027
rs4543592	T	C	-0.012	0.002	0.067	0.051	0.072	0.029
rs4571506	C	T	0.011	0.002	0.077	0.034	0.028	0.024
rs4671357	T	C	-0.014	0.002	-0.06	0.05	-0.017	0.028
rs4731925	C	T	-0.012	0.002	0.001	0.036	-0.033	0.026
rs4814873	C	T	0.014	0.002	-0.016	0.058	0.023	0.033
rs4949465	T	C	-0.017	0.003	0.042	0.047	0.041	0.034
rs4957528	A	C	-0.015	0.002	0.016	0.066	0.058	0.036
rs549845	G	A	0.016	0.002	0.093	0.035	0.05	0.025
rs57611503	G	A	0.011	0.002	-0.04	0.054	-0.009	0.03
rs6011779	C	T	0.028	0.003	0.027	0.057	0.007	0.034
rs60952428	T	C	0.019	0.003	0.11	0.079	0.089	0.047
rs6119897	G	A	-0.018	0.002	0.001	0.038	0.006	0.028
rs61796681	A	T	-0.019	0.004	0.005	0.061	-0.047	0.044
rs62098013	G	A	-0.012	0.002	0.113	0.056	0.023	0.031
rs62135536	C	T	0.035	0.006	0.193	0.108	0.115	0.085
rs62155874	A	G	-0.024	0.003	-0.078	0.048	-0.081	0.035
rs62175972	T	C	0.031	0.006	-0.163	0.092	-0.036	0.066
rs624833	T	G	0.013	0.002	0.056	0.036	0.044	0.025
rs6562474	C	G	0.012	0.002	0.023	0.053	0.01	0.029
rs6598539	T	C	-0.012	0.002	0.044	0.033	0.023	0.024
rs6741228	T	C	0.011	0.002	0.001	0.051	0.026	0.029
rs67596067	G	A	-0.013	0.002	0.027	0.057	-0.039	0.031
rs6778080	T	C	0.016	0.002	0.035	0.036	0.033	0.027
rs6779302	G	T	-0.013	0.002	0.002	0.053	0.014	0.029
rs6935954	A	G	0.014	0.002	0.001	0.056	0.005	0.03
rs6957896	C	T	-0.011	0.002	0.055	0.032	0.017	0.024
rs6962772	A	G	0.016	0.003	0.005	0.061	-0.062	0.037
rs7039819	G	A	0.013	0.002	-0.016	0.051	0.014	0.029
rs7077678	C	T	0.012	0.002	-0.03	0.053	0.017	0.029
rs71367545	G	A	-0.015	0.002	0.021	0.042	0.005	0.03
rs7155595	A	C	-0.013	0.002	0.051	0.054	0.031	0.031
rs71627581	G	A	0.019	0.003	-0.042	0.054	-0.028	0.04
rs72674867	A	T	0.013	0.002	0.045	0.037	0.048	0.027
rs72678864	G	A	0.018	0.003	-0.057	0.08	-0.05	0.043
rs7297175	T	C	-0.012	0.002	-0.011	0.053	-0.019	0.029
rs732083	G	A	0.012	0.002	-0.067	0.034	-0.047	0.025
rs73220544	A	C	-0.016	0.003	0.07	0.073	-0.01	0.041
rs7333559	G	A	0.015	0.002	-0.05	0.061	-0.008	0.034
rs74086911	G	A	0.021	0.004	0.084	0.099	-0.003	0.055
rs7519626	C	T	0.012	0.002	0.065	0.035	0.029	0.025
rs7528604	G	A	0.014	0.002	-0.021	0.049	0.01	0.028
rs7553348	G	A	0.014	0.002	-0.019	0.033	0.004	0.024
rs7569203	A	C	-0.016	0.002	0.075	0.035	0.052	0.025
rs75742406	G	A	0.014	0.002	0.07	0.063	0.052	0.035
rs76608582	C	A	0.031	0.005	0.085	0.168	0.149	0.091
rs775758	A	T	0.012	0.002	0.095	0.051	0.011	0.029
rs7766610	C	A	0.018	0.003	0.032	0.041	0.04	0.03
rs7807019	A	G	-0.015	0.002	-0.076	0.033	-0.079	0.024
rs8042134	T	G	-0.014	0.002	-0.057	0.056	-0.025	0.03
rs8042849	C	T	0.028	0.002	0.018	0.034	0.022	0.024
rs860326	C	T	0.012	0.002	-0.084	0.053	-0.006	0.029
rs8614	C	A	-0.017	0.003	-0.039	0.043	0.002	0.031
rs889398	C	T	0.013	0.002	0.024	0.051	0.038	0.029
rs9435340	T	A	0.012	0.002	0.054	0.054	0.043	0.03
rs9842947	C	T	-0.013	0.002	-0.052	0.058	-0.004	0.032
rs986391	G	A	0.016	0.002	0.054	0.034	0.008	0.025
rs9904288	T	C	0.012	0.002	0.028	0.036	-0.008	0.026
rs9919670	G	A	-0.022	0.002	0.031	0.051	0.013	0.029

## Sheet: Supplementary Table 3
Supplementary Table 3. Summary statistics for genetic instrumental variables of physical activity
Genetic variants	Effect allele	Other allele	Exposure		Severe respiratory COVID-19		COVID-19 hospitalization
			Beta	SE	Beta	SE	Beta	SE
rs12779865 (proxy for rs564819152)	T	C	0.028	0.005	-0.085	0.034	-0.04	0.025
rs59499656	A	T	-0.028	0.005	-0.016	0.054	0.024	0.03
rs62074562 (proxy for rs2696625)	A	G	-0.037	0.005	0.087	0.066	0.068	0.037
rs6775319	A	T	0.027	0.005	-0.032	0.036	-0.004	0.026
rs6895232	T	A	0.027	0.005	-0.014	0.054	0.018	0.031

## Sheet: Supplementary Table 4
Supplementary Table 4. Summary statistics for genetic instrumental variables of alcohol consumption
Genetic variants	Effect allele	Other allele	Exposure		Severe respiratory COVID-19		COVID-19 hospitalization
			Beta	SE	Beta	SE	Beta	SE
rs10004020	A	G	0.0091	0.0016	-0.0518	0.0358	-0.0529	0.0261
rs10085696	G	A	-0.0114	0.0019	0.033	0.0408	0.015	0.0288
rs10236149	G	A	-0.0135	0.0022	0.0185	0.0623	0.046	0.0389
rs10438820	T	C	0.009	0.0016	-0.0512	0.0347	-0.0173	0.0251
rs10506274	T	G	-0.009	0.0015	-0.0055	0.0326	-0.0038	0.0236
rs10750025	T	C	0.0103	0.0016	-0.1196	0.0546	-0.0574	0.0307
rs10753661	A	G	-0.0086	0.0016	0.0014	0.0356	-0.0155	0.0259
rs10876188	T	C	-0.008	0.0015	0.0237	0.0333	0.0135	0.024
rs10978550	C	T	-0.0117	0.0018	0.0572	0.0416	0.0136	0.0299
rs11030084	T	C	-0.0106	0.0019	-0.0852	0.0423	-0.0801	0.0301
rs1104608	C	G	-0.011	0.0015	-0.016	0.0542	-0.0094	0.0291
rs1123285	G	C	-0.0089	0.0015	0.0037	0.0543	0.041	0.03
rs113443718	A	G	-0.0102	0.0016	0.0627	0.0605	-0.0198	0.0333
rs11625650	A	G	-0.0096	0.0017	0.0109	0.0392	0.0077	0.028
rs11692435	A	G	0.0174	0.0026	-0.0496	0.1147	-0.0464	0.0629
rs11739827	T	G	-0.0084	0.0015	0.0622	0.0612	0.0092	0.0309
rs11940694	G	A	0.0259	0.0015	0.0698	0.0505	0.0476	0.0289
rs12088813	C	A	-0.0093	0.0016	-0.0607	0.037	-0.0629	0.0272
rs1217091	C	T	0.0122	0.0019	-0.0172	0.0423	-0.0293	0.0304
rs1229984	C	T	0.1505	0.0039	0.3292	0.1012	0.12	0.06
rs1260326	C	T	0.0209	0.0015	0.0386	0.0333	0.0359	0.024
rs12651313	G	C	-0.0086	0.0015	-0.0177	0.0321	-0.0135	0.0238
rs12655091	A	G	-0.0083	0.0015	-0.0016	0.0318	-0.0126	0.0235
rs12795042	C	A	-0.0083	0.0015	-0.0328	0.0538	0.0001	0.0301
rs12907323	G	A	0.0085	0.0015	0.0247	0.0322	0.0287	0.0236
rs13024996	A	C	-0.0109	0.0015	-0.0555	0.034	-0.048	0.0248
rs13032049	G	A	0.0102	0.0016	-0.0303	0.0362	-0.0233	0.0262
rs13066454	T	C	-0.0088	0.0015	0.0105	0.0341	0.0032	0.0248
rs13094887	T	A	-0.0103	0.0016	0.0812	0.0544	0.0402	0.03
rs13107325	T	C	-0.0275	0.0028	0.0841	0.0601	0.0825	0.0444
rs13250583	T	C	-0.0097	0.0018	-0.0967	0.0404	-0.0355	0.0292
rs13383034	T	C	0.0149	0.0016	-0.0749	0.035	-0.055	0.0249
rs17177078	T	C	-0.0223	0.003	0.0416	0.0658	-0.073	0.048
rs17665139	T	C	-0.0116	0.002	0.0529	0.0466	0.0178	0.0342
rs2180870	C	T	-0.0122	0.0021	0.052	0.0458	0.0315	0.0328
rs2472297	T	C	0.0106	0.0017	-0.01	0.0401	0.0191	0.0302
rs2532276	A	C	-0.0218	0.0026	-0.1199	0.0401	-0.0892	0.0294
rs2622225 (proxy for rs6951574)	G	A	0.0132	0.0015	0.0533	0.0612	-0.04	0.0311
rs2764771	A	G	0.0099	0.0016	-0.003	0.0351	0.0291	0.0249
rs281379	A	G	0.0137	0.0015	-0.0615	0.0324	-0.0497	0.0237
rs2854334	G	A	0.0092	0.0015	0.0455	0.0532	0.0202	0.0296
rs28601761	G	C	0.0091	0.0015	-0.0034	0.0506	0.0277	0.0285
rs28680958	A	G	-0.011	0.0018	-0.0674	0.0387	-0.0322	0.028
rs28929474	T	C	-0.0368	0.0054	0.1242	0.1275	-0.0124	0.1062
rs35034355	A	G	-0.0081	0.0015	0.0324	0.0328	-0.009	0.0236
rs3748034	T	G	-0.0117	0.0021	-0.0448	0.0479	-0.0093	0.0351
rs3803800	G	A	0.0114	0.0018	-0.044	0.0388	0.0056	0.0278
rs3809162	G	A	0.0091	0.0015	-0.0918	0.0332	-0.0521	0.0242
rs4092465	G	A	-0.0083	0.0015	0.0142	0.06	0.0475	0.032
rs4501255	G	C	0.0107	0.0017	0.0867	0.06	0.0432	0.034
rs4548913	A	G	-0.0084	0.0015	0.0155	0.0505	0.0086	0.0287
rs4690727	G	C	0.0108	0.0016	-0.0019	0.0361	0.0008	0.0265
rs4815364	A	G	0.0086	0.0015	0.0078	0.052	-0.0278	0.03
rs4842786	A	G	-0.0088	0.0015	0.0298	0.0561	0.004	0.0311
rs4916723	C	A	-0.01	0.0015	0.0093	0.054	-0.0203	0.0309
rs4938230	A	C	0.0128	0.002	-0.1032	0.0877	0.0088	0.0419
rs500321	T	A	-0.0097	0.0017	-0.0299	0.0368	-0.0183	0.0267
rs5024204	T	A	0.0097	0.0016	0.0494	0.0358	0.0419	0.0258
rs55872084	T	G	0.01	0.0017	-0.0352	0.0627	-0.0537	0.0348
rs56030824	A	G	-0.0116	0.0016	-0.0684	0.035	-0.0247	0.0253
rs56337305	C	T	-0.0096	0.0015	0.0526	0.0509	0.0369	0.0288
rs58107686	A	C	-0.0097	0.0016	-0.0474	0.0348	-0.0311	0.025
rs60654199	A	C	-0.0167	0.003	0.1157	0.0579	0.0995	0.0429
rs62044525	G	C	-0.0122	0.0019	0.0156	0.0429	0.0203	0.031
rs62250685	G	A	-0.0144	0.0015	0.0198	0.0332	0.0035	0.0241
rs6460047	C	T	0.0116	0.0018	0.0335	0.0653	0.0263	0.0359
rs6787172	G	T	-0.008	0.0015	-0.0058	0.032	-0.0075	0.0236
rs682011	C	T	0.0082	0.0015	-0.0114	0.0335	-0.0128	0.024
rs705687	G	A	-0.0109	0.0018	0.0575	0.0404	0.0236	0.0293
rs7074871	A	G	-0.0094	0.0017	-0.0497	0.0373	-0.0565	0.0273
rs7185555	C	G	-0.0111	0.002	-0.0169	0.0449	-0.004	0.0324
rs72859280	T	G	0.0229	0.0039	-0.0941	0.1438	0.0861	0.0787
rs77165542	T	C	-0.026	0.004	-0.0179	0.0922	-0.0535	0.0665
rs7950166	T	C	-0.0098	0.0015	-0.0386	0.0326	-0.0388	0.0239
rs79616692	C	G	0.0163	0.0024	0.0506	0.0812	0.0337	0.0449
rs823114	A	G	0.0088	0.0015	-0.0803	0.0331	-0.0529	0.0236
rs828867	A	G	0.0088	0.0015	-0.033	0.0542	-0.0132	0.0292
rs9607814	A	C	-0.0102	0.0019	-0.0274	0.0399	-0.0365	0.0286
rs9838144	C	G	-0.01	0.0018	0.0158	0.0683	0.0044	0.0366
rs9950000	T	C	-0.0091	0.0015	-0.0685	0.0485	-0.024	0.0286
rs378421 was not included the outcome data, and had no proxy available
